# Supplementary material for: An all-in-one tetrazine reagent for cysteine-selective labeling and bioorthogonal activable prodrug construction
Source: Nat Commun. 2024 Apr 2;15:2831. doi: 10.1038/s41467-024-47188-6 (PMC10987521; doi:10.1038/s41467-024-47188-6)
Supplement: Supplementary file 4 — Source Data [file 41467_2024_47188_MOESM4_ESM.xlsx]

## Sheet: Figure 3C
Figure 3C, Supplementary Fig. 41–45
Stability of peptide conjugates, PmTz and PyTz under high GSH concentration (10% DMSO, PBS, pH 7.4, 37 °C, n = 3 independent experiments)
	RGD-FL (%)			RGD-CPT (%)			RGD-Dox (%)			PmTz (%)			PyTz (%)
Time (h)	Data 1	Data 2	Data 3	Data 1	Data 2	Data 3	Data 1	Data 2	Data 3	Data 1	Data 2	Data 3	Data 1	Data 2	Data 3
0	100	100	100	100	100	100	100	100	100	100	100	100	100	100	100
0.5													53	43.8	45
1	96.4277	95.4245	96.2214	96	94.1	94.1	98.414	98.1	97	86.4895	82.9483	87.2017	19	19.7	15.4
1.5													1.3	4	2.9
3	89.0678	92.4	91.6	91.1	91.7	94.0022	95.9241	96.1928	97.3114	75.526	72.3872	74.6204
5	89.661	88.1	88.7							63.0897	68.3168	70.9327
8	87.1186	88.9	87.42	91.2	93.1206	95.0927	93.681	93.4607	95.7	50.7674	52.9065	52.3167
12	82.5424	88.1	83.2	91.8	92	94.9836	94.9	97.6967	96.3405	38.6932	39.3861	35.5445

## Sheet: Figure 3F
Figure 3F, Supplementary Fig. 53
In vitro release analysis of RGD-FL with TCO
	Release (%)
Time (h)	Data 1	Data 2	Data 3
0	0	0	0
0.08	11.7	7.7	7.9
0.33	41.8	37	38.3
0.58	61.3	60	59.3
1	64.7	63.4	62.9
3	73.2	72.5	75.4
5	85	82.5	83.5
8	80	87.5	87.4
12	81.6	88.5	91.9
24	98	97	91.4

## Sheet: Figure 5A
Figure 5A
Cytotoxicity of Dox, RGD-Dox, and activable-Dox in B16F10, U87, SKOV3 and LX2 cells (n = 3 biologically independent samples)
B16F10 cells
	RGD-Dox (Cell viability%)			Dox (Cell viability%)			activable-Dox (Cell viability%)
Concentration (μM)	Data 1	Data 2	Data 3	Data 1	Data 2	Data 3	Data 1	Data 2	Data 3
0.001	98.0734	99.5595	102.862	89.958	90.5769	89.2648	81.1629	82.2604	81.6329
0.01	98.8164	98.0505	100.674	89.9898	85.5661	84.4533	77.9457	79.436	78.4558
0.1	97.3715	97.9908	96.9587	79.5182	79.5966	80.5581	60.9452	57.0822	60.455
1	85.0237	83.9824	85.487	61.9203	62.0372	61.6149	30.7283	28.9833	29.5519
5	78.4695	76.6987	74.1256	39.3143	40.3873	41.8906	21.6692	20.63	17.5123
10	62.7866	60.0206	64.2314	30.1203	32.965	33.2332	12.0027	12.0224	13.0027
20	46.7365	45.3926	47.177	25.8541	25.1742	22.0746	8.84533	10.5708	10.6297
50	42.1287	43.4774	43.4574	24.0778	22.1123	23.9211	8.74721	10.4572	7.64253
U87 cells
	RGD-Dox (Cell viability%)			Dox (Cell viability%)			activable-Dox (Cell viability%)
Concentration (μM)	Data 1	Data 2	Data 3	Data 1	Data 2	Data 3	Data 1	Data 2	Data 3
0.001				101.951	104.114	99.5708	104.554	97.9001	99.5675
0.01				101.46	97.7033	99.1527	92.1631	93.4241	90.3289
0.1	98.4502	97.1524	99.6525	94.6321	95.6132	97.8594	85.5096	81.5645	80.8239
1	88.3602	87.2567	94.0458	64.1765	60.9322	62.4562	50.475	57.715	54.5521
5	85.8743	82.8139	79.904	41.8303	46.5352	46.1394	16.9619	15.0548	21.7975
10	79.2016	79.0567	74.5469	31.3503	32.493	32.6101	10.756	10.5892	10.7195
20	61.419	60.3766	61.681	26.1096	23.9424	27.5955	10.5007	11.7252	10.9644
50	35.0071	35.8879	36.4621
100	21.0207	17.7931	16.5946
200	17.2468	16.3939	17.598
SKOV3 cells
	RGD-Dox (Cell viability%)			Dox (Cell viability%)			activable-Dox (Cell viability%)
Concentration (μM)	Data 1	Data 2	Data 3	Data 1	Data 2	Data 3	Data 1	Data 2	Data 3
0.001				101.511	101.317	101.123	100.525	101.742	100.127
0.01				100.242	99.5717	101.424	96.278	100.775	101.327
0.1	99.4279	99.4173	97.425	98.5163	99.2728	96.1678	88.6567	87.7154	80.1302
0.5	95.5594	97.3713	95.8051	84.6669	82.8541	83.1771	63.2254	64.5128	70.2221
1	94.9947	92.0777	95.29	80.5811	79.3012	80.5043	50.6298	47.1554	47.2474
2	88.8323	87.7221	89.6663	67.8107	67.6411	68.376	35.7649	35.8391	35.9048
5	88.231	85.1751	85.9663	49.9088	50.365	50.0178	27.6229	24.8768	24.6511
10	76.4564	76.1295	76.3448	26.2698	27.5133	26.2698	18.8544	18.5869	18.4448
20	64.3996	69.6515	64.0726	25.5742	22.4527	26.4242	15.383	14.547	16.8375
50	56.8388	59.0494	59.5358
100	37.0652	38.0221	37.2646
200	26.4175	26.5757	24.5741
LX2 cells
	RGD-Dox (Cell viability%)			Dox (Cell viability%)			activable-Dox (Cell viability%)
Concentration (μM)	Data 1	Data 2	Data 3	Data 1	Data 2	Data 3	Data 1	Data 2	Data 3
0.001	99.9004	101.774	97.2114	99.471	97.3378	98.2223	100.78	99.3428	102.162
0.01	99.8008	98.2805	99.3516	94.9314	94.7233	91.7707	96.079	99.4059	97.2453
0.1	97.807	98.748	102.803	85.0422	84.3284	86.3336	93.2238	92.5614	89.2496
1	96.4289	97.1972	97.3821	65.7212	63.4303	66.3377	84.9757	83.6352	77.4058
5	84.7501	85.8781	85.8314	45.3918	45.3918	45.4828	70.3721	68.59	76.081
10	68.1607	72.8965	69.1973	31.617	31.7861	32.1633	57.8186	57.929	57.9447
20	65.4771	65.2475	64.2148	27.4524	27.5644	28.4401	42.7527	41.4274	42.2724
50	52.7217	50.1485	52.4372	25.8833	26.5467	28.1695	33.4041	34.8866	33.6722
100	44.1425	43.6161	42.1933	21.5831	20.5945	21.427	28.121	28.531	27.2536

## Sheet: Figure 5B
Figure 5B
Prodrug activation: IC50 values activable-Dox vs RGD-Dox
	B16F10	U87	SKOV3	LX2		one-way ANOVA
Data 1	150	33	52	3.5		Number of families	1
Data 2	146	31	53.1	3.2		Number of comparisons per family	3
Data 3	155	29	49.1	3.5		Alpha	0.05
						Dunnett's multiple comparisons test	Mean Diff.	95.00% CI of diff.	Significant?	Summary	Adjusted P Value	D-?
						LX2 vs. B16F10	-146.933	-153.22424 to -140.64243	Yes	****	<0.0001	A	B16F10
						LX2 vs. U87	-27.6	-33.890902 to -21.309098	Yes	****	<0.0001	B	U87
						LX2 vs. SKOV3	-48	-54.290902 to -41.709098	Yes	****	<0.0001	C	SKOV3
						Test details	Mean 1	Mean 2	Mean Diff.	SE of diff.	n1	n2	q	DF
						LX2 vs. B16F10	3.4	150.333	-146.933	2.18454	3	3	67.2605	8
						LX2 vs. U87	3.4	31	-27.6	2.18454	3	3	12.6342	8
						LX2 vs. SKOV3	3.4	51.4	-48	2.18454	3	3	21.9726	8
Prodrug activation: IC50 values activable-Dox vs RGD-Dox
	B16F10	U87	SKOV3	LX2
Data 1	12.9	3.5	4.2	-5
Data 2	12.9	3.36	4.1	-5.26
Data 3	12.6	3.34	4.06	-4.76

## Sheet: Figure 5D
Figure 5D
Fluorescence semi-quantification of the difference in uptake of RGD-Dox and Dox by B16F10 cells
Pixel intensity
	Dox	RGD-Dox
Data 1	361	522.4
Data 2	359	520.4
Data 3	365	526.4
Normalized uptake
	Dox	RGD-Dox
Data 1	1	14.9
Data 2	1	15.75
Data 3	1	14.7

## Sheet: Figure 6B
Figure 6B
Tumor volume changes during treatment (n = 5 mice)
	Activable-Dox					Dox					RGD-Dox					TCO-P4					PBS
Time (Day)	Data 1	Data 2	Data 3	Data 4	Data 5	Data 1	Data 2	Data 3	Data 4	Data 5	Data 1	Data 2	Data 3	Data 4	Data 5	Data 1	Data 2	Data 3	Data 4	Data 5	Data 1	Data 2	Data 3	Data 4	Data 5			one-way ANOVA
0	39.7535	55.296	46.225	44.376	50.784	45.5625	52.65	64.512	54.1205	40.678	53.016	59.904	44.376	43.218	40.678	68.75	39.5035	41.454	51.9115	43.4515	70	84.7	40.678	41.6025	37.6			Number of families	1
1	40.678	47.5875	38.808	44.376	45.3005	45.5625	60.7475	78.416	60.025	45.496	66.0275	78.03	55.225	57.7125	49.726	93.775	46.225	43.218	63.75	48.6	95.648	128.774	49.6125	68.75	66.25			Number of comparisons per family	2
2	50.625	62.5	40.572	49.6125	34.4	68.9265	74.36	100.92	92.5965	77.2475	131.4	165.528	145.926	120.094	109.651	177.315	126	94.221	122.4	100.92	265.6	243.36	95.2875	117	111.6			Alpha	0.05
3	62.426	80.19	57.6	62.5	57.6	143.65	180.336	185.679	143.65	150.282	287.086	334.116	219.375	225.264	178.85	384.168	388.129	219.375	228.152	199.838	372.6	368.327	178.537	227.812	224.516
4	59.904	83.1875	67.626	63.75	72.828	186.624	207.103	251.982	194.4	196.992	388.08	455.455	317.9	360.406	355.008	396.9	396.9	289.132	360.096	352.485	457.056	449.748	265.6	356.445	328.738			Dunnett's multiple comparisons test	Mean Diff.	95.00% CI of diff.	Significant?	Summary	Adjusted P Value	A-?
5	67.626	94.08	75.843	91.2925	82.472	233.438	225.504	316.028	202.502	222.188	538.265	600	441.099	456.192	491.863	491.863	534.154	335.962	402.04	419.71	595	576.24	362.404	467.046	473.812			Activable-Dox vs. Dox	-408.121	-482.83463 to -333.40777	Yes	****	<0.0001	B	Dox
6	86.2125	100.719	90.75	126.514	108	331.632	345.744	423.801	234.196	279.046	658.63	736.622	520	535.553	552.23	518.938	615.322	400.95	470.016	485.002	697.632	678.976	496.375	583.159	605.696			Activable-Dox vs. PBS	-1222.33	-1297.0442 to -1147.6174	Yes	****	<0.0001	E	PBS
7	80.19	100.352	117.212	122.4	102.602	338.688	369.8	423.801	303.408	368.327	715	802.816	617.98	617.4	634.644	583.159	744.15	506.88	509.012	567.018	778.206	694.889	674.16	715.562	668.542
8	90.944	112.694	130.977	134.54	121.086	374.666	440.128	499.408	384.75	406.272	803.374	855.523	771.456	651.688	742.562	801.967	853.013	636.54	639.45	674.16	834.9	800.384	776.223	778.206	790.272			Test details	Mean 1	Mean 2	Mean Diff.	SE of diff.	n1	n2	q	DF
9	107.648	130.696	139.425	152.1	133.12	411.892	475.695	567.018	441.8	483.84	851.472	877.23	823.601	885.062	878.08	859.264	927.545	784	750.2	738.461	893.83	863.136	866.237	899.3	936			Activable-Dox vs. Dox	161.801	569.922	-408.121	29.8553	5	5	13.67	12
10	117	126	156.816	158.994	139.425	421.2	496.375	572.22	496.375	497.664	968.202	975.56	950.4	951.665	942.21	952.2	980.947	844.74	817.216	892.688	1022.4	959.616	1028.77	991.27	1095.44			Activable-Dox vs. PBS	161.801	1384.13	-1222.33	29.8553	5	5	40.9418	12
11	120.933	144.869	163.849	168.338	157.115	457.056	534.528	610.018	560	555	1120.04	1101.42	1046.88	1070.31	1153.2	1160.95	1024.87	908.28	905.06	1008	1203.12	1144.8	1140.62	1164.06	1289.38
12	128.774	148.838	175.712	194.078	161.604	486.68	552.96	636.54	570	603.432	1246.27	1242.19	1263.24	1269.91	1286.14	1265.62	1233.7	1074.16	1046.88	1171.88	1419.6	1454.9	1346.7	1322.96	1376.5

## Sheet: Figure 6C
Figure 6C
Body weight changes during treatment (n = 5 mice)
	Activable-Dox					Dox					RGD-Dox					TCO-P4					PBS
Time (Day)	Data 1	Data 2	Data 3	Data 4	Data 5	Data 1	Data 2	Data 3	Data 4	Data 5	Data 1	Data 2	Data 3	Data 4	Data 5	Data 1	Data 2	Data 3	Data 4	Data 5	Data 1	Data 2	Data 3	Data 4	Data 5
0	20	21.8	23.3	22.1	19.3	21.3	20.8	20.8	23.1	20.7	22.7	21.9	19.3	18.7	19.2	22.3	20.7	20.1	21.8	21.1	21.3	20.6	18.5	22.1	23.7
1	21.3	23	22.6	23.3	20.2	21.8	21	21.9	23.8	20.9	24	23.1	20.2	18.9	20.9	22.7	20.7	20.7	22.1	22.6	22	22	18.5	22.5	23.8
2	21.4	23.7	22.6	23.4	20.5	21.7	20.8	22.3	23.7	21	24.8	23.3	20.8	20	20.7	23	21.2	21.2	22.2	22.9	22.3	23.8	19.2	23.1	23.8
3	21.7	23.9	22.7	23.7	20.6	21.8	21.2	22.1	23.5	21.4	25	23.8	21.6	20.5	21	23.1	21.9	21.4	22.5	23.1	22.9	24.1	19.8	23.1	24
4	22	24	22.8	24	20.4	21.8	21.2	22.5	23.4	21.1	24.9	24	21.9	20.9	20.5	23.5	21.9	21.6	22.9	22.6	23.1	24.6	20.5	23.2	24
5	22.2	23.9	23	23.8	20.6	21.4	21	22.6	23	20.7	24.9	24.2	22.3	21.5	20.9	23.9	21.9	21.9	22.8	22.9	23.3	24.6	20.9	23.6	24.1
6	22.8	23.9	23.1	24	21	21.3	20.6	22.7	22.8	20.6	25	24.3	22.9	21.9	21	24.3	22.1	22	23	23.1	23.4	24.8	21.6	23.8	24.6
7	22.6	24	23.3	24.2	21.2	21	20.4	22.3	22.3	20.6	25.2	24.2	22.6	22	21.5	24.6	22.6	22.1	23.2	23.6	23.6	24.8	22.3	23.9	24.9
8	23	24.2	23.5	24.3	21.6	20.5	20.1	22.1	22.3	20.5	25.3	24.6	22.5	22.6	21.5	24.3	22.7	21.8	23	24	23.8	25	22.5	23.8	24.6
9	23.2	24.2	23.7	24.6	22	20.5	20.2	22.1	22.1	20.1	24.9	24	22.9	23	22.8	24.1	22.9	21.6	23.2	24.1	23.9	25	22.8	23.9	25
10	23.5	24.6	23.7	24.8	22	20.6	20	21.7	21.8	20	24.9	24.1	23	23.5	23	24	23.2	22.1	23.1	24.6	23.4	25.1	22.9	23.6	25
11	23.4	24.2	23.6	25	22.3	19.6	19	21.3	21	19.1	25.2	23.7	22.8	23.9	23.5	23.9	23.2	22.3	23	24.9	23	24.6	23	23.9	24.9
12	23.4	24.2	24	25	22.6	19.4	18.9	21.3	20.8	19.1	25	23.7	23	23.5	24	23.4	23.8	22	23	24.8	23.4	24.6	23.3	23.9	25

## Sheet: Supplementary Fig. 46
Supplementary Fig. 46
Stability of peptide-conjugates in the presence of a large excess of GSH at 2 μM (10% DMSO, PBS, pH 7.4, 37 °C, n = 3 independent experiments)
	RGD-Dox (%)			RGD-SN-38 (%)
Time (h)	Data 1	Data 2	Data 3	Data 1	Data 2	Data 3
0	100	100	100	100	100	100
1	98	96.5	98	92.3	93.4	95.7
3	93.4	94.4	94.5	83.6	91.8	87.9
5	94.7	95	94.9	81.5	95	86
8	95	95.7	96	81.9	93.4	80.5
12	96	95.4	97	83	88.5	83.6

## Sheet: Supplementary Fig. 47
Supplementary Fig. 47
Stability of RGD-SN-38 in the FBS
	RGD-SN-38 (%)
Time (h)	Data 1	Data 2	Data 3
0	100	100	100
1	97.9592	90	94.7368
3	93.8775	90	89.4737
5	89.7551	89.5	86.8421
8	82.415	85.4471	85.241
12	81.6326	82.5	84.2105

## Sheet: Supplementary Fig. 48
Supplementary Fig. 48
Stability of RGD-Dox in the FBS
	RGD-Dox (%)
Time (h)	Data 1	Data 2	Data 3
0	100	100	100
1	97	97	93
2	88	88	89
3	86	82	84
5	80	77	81

[truncated: 12 more sheets: Supplementary Fig. 49, Supplementary Fig. 50, Supplementary Fig. 51, Supplementary Fig. 58, Supplementary Fig. 59, Supplementary Fig. 60, Supplementary Fig. 61, Supplementary Fig. 62, Supplementary Fig. 63, Supplementary Fig. 67, Supplementary Fig. 69, Supplementary Fig. 70]
